# Supplementary material for: Tumor Androgen Receptor Protein Level Is Positively Associated with a Better Overall Survival in Melanoma Patients
Source: Genes (Basel). 2023 Jan 28;14(2):345. doi: 10.3390/genes14020345 (PMC9957358; doi:10.3390/genes14020345)
Supplement: Supplementary file 1 [file genes-14-00345-s001.zip]

Archive with 1 entries (1 files):
- genes-2122360-supplementary.pptx
